# Supplementary material for: Crystal structure of the 4-hydroxybutyryl-CoA synthetase (ADP-forming) from nitrosopumilus maritimus
Source: Commun Biol. 2024 Oct 21;7:1364. doi: 10.1038/s42003-024-06432-x (PMC11494057; doi:10.1038/s42003-024-06432-x)
Supplement: Supplementary file 5 — Supplementary Data 2 [file 42003_2024_6432_MOESM5_ESM.txt]

CATATGACCG ACAGCCCGAT CCTGAGCCCG AAAAGCATTG CGGTTATCGG TGCGAGCGAT 
AAGCGTGGTA GCGTGGGCGC GACCATTACC AGCAACATCA TGAACGGTTT CAAAGGCACC 
GTTTACCCGA TTAGCCCGAC CCGTGACACC GTGTTTTACA AGAAAGCGTA TAAAAGCGTG 
CTGGACGTTC CGAAGAGCAT CGATCTGGCG GTGATTGTTA TCA NACAC CCTG TGACC 
CCGGTTCTGG AGGAATGCGG TAAGAAAAAG ATCAAGGGCG TTATCATTAT CACCGCGGGT 
TTCAAAGAGG TGGACGAGGA AGGCGCGAAG CGTGAACAGC AAGTGATTGA CATCGCGAAA 
AAGTATAACA TGCAGGTGGT TGGTCCGAAC TGCCTGGGCG TTATGAACCT GGATAGCAAA 
ACCATGATGA ACAGCACCTT CCTGAAGGTT ACCCCGAAGA GCGGTAAAAT TGCGCTGGTT 
AGCCAAAGCG GTGCGATCTG CGCGGCGCTG GTTGAGGATG CGAGCGCGCA AGGTATTGGC 
TTTAGCGCGG TGGTTAGCCT GGGTAACAAG GCGGTTATGA GCGAAGTGGA TGTTCTGAAA 
ATTCTGGCGA ACCACAAGCA GACCGAAGTG ATCGTTATGT ACCTGGAGGA CATGGGTGAT 
GGCCAAGAAT TTCTGAAGGT GTGCAAAAAC ATCACCAAAA AGCTGAAAAA GCCGGTGCTG 
GTTCTGAAAA GCGGTCGTAG CCCGGAGGGT GCGAAGGCGG CGATGAGCCA TACCGGTGCG 
CTGATGGGCA GCGACGAAAT TTACGATGCG CTGCTGAAAC AGAGCGGTGC GATCCGTGTT 
GACACGATGG AGGAACTGTT CGATTATGCG ACCGCGTTTA GCAAGCAACC GCTGCCGAGC 
AACGGCGACC TGGTGATTGT TAGCAACGCG GGTGGCCCGG CGATTATCAG CACCGATGCG 
TGCAGCAAAG CGAAGATCAA AATGGCGGAC ATTACCAGCA TCCGTAAAAA GATTGATGAG 
GTGATCCCGC CGTGGGGTAG CAGCCGTAAC CCGGTGGACA TTGTTGGCGA CGCGGATTTC 
AACCGTTTTC ACAACGTTCT GGATCGTGTG CTGAAGCACC CGAAAGTGGG TAGCGTTATT 
AGCATGTGCA CCCCGAGCGG CACCCTGAAC TACGACAAAC TGGCGGAAGT GATCGTTGAG 
ATGAGCAAAA AGTATAAAAA GACCATGCTG GCGAGCCTGA TGGGTCTGGA CGAAGGCGTT 
ACCAACCGTG AGATCCTGGC GGATGGTAAC GTGCCGTACT ATACCTACGC GGAAGGTGCG 
ATTCGTACCC TGGCGGCGAT GATCCGTTTC AGCGACTGGG TTAAAAGCAG CCCGGGCAAG 
ATTACCAAGT TCAAAGTGAA CAAGGCGAAA GCGAAAAAGA TCTTTGATCA GGTTAAAAAG 
GAGAAACGTC CGAACCTGCT GGAGGAAGAG GGTCAAGAAG TGCTGAAGGC GTACGGCCTG 
CCGCTGCCGA AAAGCACCCT GGCGAAGAAC GAAGCGGAGG CGGTTAAAGC GGCGAAAAAG 
ATTGGTTATC CGGTGGTTAT GAAGATCGCG AGCCCGCAGA TTATCCACAA AAGCGACGCG 
GGTGGCGTGA AGGTTAACCT GACCAACGAC GCGGAAGTGA AGGATGCGTT TAAAACCATC 
GTGAAGAACG CGAAAAAGTA CAACAAAAAG GCGGAAATCA AAGGCGTGCT GATCGTTGAG 
ATGGTGAAGG GTGGCAAAGA ACTGATTATC GGTAGCAAGC TGGAGCCGGG TTTCGGCCCG 
GTTATTATGC TGGGCATGGG TGGCATCTAT GTTGAGGTGC TGAAAGACGT TACCTTTAAG 
CTGGCGCCGG TGACCGATAA GGAAGCGGAC GATATGATTG CGAGCATCAA GACCCAGAAA 
CTGCTGCAAG GTGTTCGTGG CGAGAAACCG AGCGACATTG TGAAGCTGAG CGAATGCATC 
CAGCGTCTGA GCCAACTGGT TAGCGACTTC AAGGAAATCA AAGAGCTGGA TATGAACCCG 
GTGCTGGTTA TGGAAAAGGG TAAAGGCTGC CGTATTCTGG ATGTTCGTAT CGGTCTGTAA 
GGATCC
